# Supplementary material for: The Role of Nesprin-4 in Breast Cancer Migration and Invasion
Source: Cells. 2025 Sep 23;14(19):1484. doi: 10.3390/cells14191484 (PMC12523417; doi:10.3390/cells14191484)
Supplement: Supplementary file 1 [file cells-14-01484-s001.zip]

Archive with 1 entries (1 files):
- cells-3737440-supplementary.pdf
